# Supplementary material for: Assessment of Antibiotic Resistance and Microbial Contamination in Commercial Veterinary Probiotic Products
Source: Biology (Basel). 2025 Nov 17;14(11):1612. doi: 10.3390/biology14111612 (PMC12649896; doi:10.3390/biology14111612)
Supplement: Supplementary file 1 [file biology-14-01612-s001.zip]

Archive with 1 entries (1 files):
- biology-3956376-supplementary.pdf
